# Supplementary material for: Analysis of the Characteristics of Cross-Regional Patient Groups and Differences in Hospital Service Utilization in Beijing
Source: Int J Environ Res Public Health. 2022 Mar 9;19(6):3227. doi: 10.3390/ijerph19063227 (PMC8950230; doi:10.3390/ijerph19063227)
Supplement: Supplementary file 1 [file ijerph-19-03227-s001.zip]

Archive with 1 entries (1 files):
- ijerph-1584371-supplementary.pdf
